# Supplementary material for: Seasonal Influenza Vaccination amongst Medical Students: A Social Network Analysis Based on a Cross-Sectional Study
Source: PLoS One. 2015 Oct 9;10(10):e0140085. doi: 10.1371/journal.pone.0140085 (PMC4599893; doi:10.1371/journal.pone.0140085)
Supplement: S3 File — (CSV) [file pone.0140085.s003.csv]

ID	flu vaccine	% friends vaccinated	% med students vaccinated	% doctors vaccinated
BY332	0	50	80	70
BX292	1	95	90	60
BX262	1	70	90	50
BX307	1	10	70	50
BX260	1	42	60	60
BX304	1	40	90	40
BX306	999999	999999	999999	999999
BX275	1	10	60	50
BX263	0	50	50	50
BY277	1	10	98	90
BX299	0	50	40	60
BX302	0	20	90	95
BY282	0	10	60	80
BX289	1	85	90	90
BX288	1	70	80	70
BX295	1	70	60	70
BX310	1	20	90	100
BX281	1	10	50	75
BY274	1	5	75	70
BY268	1	20	80	100
BX287	0	50	70	30
BY301	1	5	80	60
BX286	0	20	55	60
BY280	0	60	70	70
BY267	999999	999999	999999	999999
BY294	1	70	80	90
BY312	1	40	80	100
BX297	999999	999999	999999	999999
BX271	1	5	95	75
BX258	999999	999999	999999	999999
BY309	1	10	95	5
BX311	0	70	60	50
BY285	1	30	90	70
BY279	999999	999999	999999	999999
BY269	0	999999	999999	999999
BY284	0	5	80	95
BX325	999999	999999	999999	999999
BX321	1	15	85	80
BX330	1	60	80	90
BX316	1	5	10	40
BX314	1	5	90	75
BX327	1	60	80	90
BX319	1	20	90	60
BY322	1	10	90	60
BX320	1	70	40	80
BX317	1	30	80	75
BX324	1	20	100	100
BX323	1	95	90	80
BX331	1	10	60	90
BY318	1	25	45	60
BX326	1	0	95	90
BX329	1	20	89	75
BY328	0	25	70	90
BX313	0	5	80	100
AX26	1	30	20	60
AY1	999999	999999	999999	999999
AX37	0	90	40	60
AY24	1	80	85	95
AY50	0	0	26	75
AY47	1	50	30	40
AY33	1	75	50	30
AX17	999999	999999	999999	999999
AX34	0	50	90	99
AX14	1	98	95	90
AY2	1	70	80	40
AX41	1	50	80	70
AY32	1	50	60	75
AX15	999999	999999	999999	999999
AX21	1	60	50	60
AY42	1	100	100	100
AY9	0	15	20	60
AY7	0	26	40	45
AX30	1	60	60	50
AY3	1	50	50	80
AY31	1	15	60	40
AY11	1	100	70	60
AX48	1	100	75	60
AX29	1	50	95	95
AY22	1	10	30	40
AY18	0	20	20	20
AY39	1	95	95	98
AY49	0	80	50	999999
AX38	1	30	70	50
AY28	1	90	95	95
AX23	1	60	80	80
AX27	999999	999999	999999	999999
AX12	1	20	50	80
AX35	1	80	60	60
AY43	1	90	10	70
AY10	999999	999999	999999	999999
AX44	1	70	60	60
AX16	1	80	80	40
AX8	1	70	70	50
AX5	1	50	60	90
AX13	1	50	90	80
AY40	1	1	25	50
AX6	1	65	79	95
AY45	0	50	50	50
AX19	1	95	80	60
AY20	0	25	40	50
1X28	0	70	65	704
1Y43	0	18	26	60
1X84	1	10	70	90
1X190	0	30	25	25
1X117	0	60	40	60
1Y152	1	30	90	90
1X88	0	10	50	70
1Y54	0	14.743	16.8419	22.798
1X224	1	50	60	60
1X180	1	80	95	95
1X251	0	50	50	50
1X265	0	70	60	35
1X70	1	70	70	60
1X227	1	50	50	50
1X149	1	25	50	100
1Y87	0	60	70	90
1X79	1	75	80	60
1X217	1	10	60	50
1X151	1	50	40	40
1X161	0	10	30	90
1Y293	1	63.56	32	20
1X133	0	10	50	40
1X92	1	60	40	70
1Y291	1	80	98	80
1Y259	0	10	30	45
1Y98	0	80	80	60
1X298	0	70	70	80
1Y36	0	25	50	75
1X99	0	20	15	50
1X66	1	50	70	60
1X62	1	60	50	50
1X250	0	50	50	80
1X73	1	70	75	50
1Y187	0	5	30	90
1X55	0	40	40	75
1Y221	1	10	90	80
1X140	1	10	50	50
1X194	1	50	65	70
1Y196	1	9.5	80	98
1Y193	1	10	30	50
1Y18	1	20	33	25
1X252	1	75	75	85
1Y273	0	15	40	80
1X220	1	50	60	30
1x159	0	100	80	95
1Y65	0	40	60	72
1Y219	1	5	30	80
1Y143	0	20	40	50
1X243	1	40	60	50
1X121	0	40	40	60
1Y232	1	40	40	40
1X188	0	25	50	50
1X33	0	50	70	60
1Y234	0	5	30	25
2X210	0	50	75	80
2Y261	999999	999999	999999	999999
2X120	0	70	60	40
2X150	1	10	10	60
2Y142	0	20	20	50
2X123	0	20	60	50
2X81	1	50	60	50
2X48	0	50	75	45
2X23	0	50	50	50
2X172	0	60	75	70
2X198	1	40	50	60
2Y97	0	50	60	50
2Y145	1	75	65	35
2X59	0	70	70	85
2Y225	1	80	50	50
2Y102	1	75	70	95
2Y186	999999	999999	999999	999999
2X173	999999	999999	999999	999999
2X116	0	0	30	40
2Y276	999999
2X78	1	50	50	50
2X24	0	60	70	70
2X76	1	50	70	70
2X158	1	60	70	50
2X77	0	10	50	50
2X202	999999
2X184	0	70	70	70
2Y44	1	100	85	80
2X162	1	10	30	999999
2X233	999999
2Y127	1	50	50	66
2X110	0	60	50	80
2X147	999999
2Y169	1	95	85	90
2Y253	999999
2Y107	1	50	60	60
2Y175	1	10	40	80
2Y167	999999
2X203	0	3	50	75
2Y230	0	60	50	30
2X19	1	50	70	10
2X29	1	50	50	60
2X129	1	20	50	50
2X204	1	60	60	90
2X27	1	50	50	70
3X222	1	20	30	20
3X30	1	70	50	90
3X119	999999
3X215	1	80	80	80
3Y156	0	10	20	40
3X93	999999
3Y118	0	999999	999999	999999
3Y236	0	50	50	78
3Y20	999999
3X290	1	75	75	70
3X185	999999
3X249	0	25	50	50
3X42	1	5	50	75
3Y13	0	40	69	25
3Y45	1	10	80	80
3Y69	999999	999999	999999	999999
3Y283	999999	999999	999999	999999
3X238	0	999999	20	60
3Y38	1	20	10	30
3X75	1	25	25	35
3X266	1	60	40	40
3Y272	1	80	80	60
3Y139	0	20	30	40
3X135	1	50	50	20
3Y207	0	52	55	70
3Y211	1	90	80	70
3Y199	999999	999999	999999	999999
3Y237	1	20	30	35
3Y21	999999
3Y300	999999	999999	999999	999999
3X126	1	70	75	80
3X278	0	60	50	40
3X270	0	15	20	40
3X256	999999
3X255	999999
3Y182	1	50	50	50
3Y134	1	69	75	50
3X247	1	100	70	80
3X296	1	60	40	30
3Y305	0	25	50	50
3X264	999999
3X254	1	999999	999999	999999
3Y308	1	30	30	80
3X61	999999	999999	999999	999999
3X226	1	80	60	70
3X25	999999
3Y246	1	80	70	50
3X47	1	50	50	25
3X303	1	40	40	30
3X124	999999
3X57	999999
3Y160	1	50	65	90
3X141	1	70	90	60
3X89	1	50	60	60
